# Supplementary material for: Modal Analysis of Cerebrovascular Effects for Digital Health Integration of Neurostimulation Therapies—A Review of Technology Concepts
Source: Brain Sci. 2024 Jun 10;14(6):591. doi: 10.3390/brainsci14060591 (PMC11201600; doi:10.3390/brainsci14060591)
Supplement: Supplementary file 1 [file brainsci-14-00591-s001.zip]

Archive with 1 entries (1 files):
- brainsci-3031105-supplementary.pdf
